# Supplementary material for: Cooperation in alternating interactions with memory constraints
Source: Nat Commun. 2022 Feb 8;13:737. doi: 10.1038/s41467-022-28336-2 (PMC8825791; doi:10.1038/s41467-022-28336-2)
Supplement: Supplementary file 4 — Source Data [file 41467_2022_28336_MOESM4_ESM.xlsx]

## Sheet: Figure 4
Figure 4c: Distribution of conditional cooperation probabilities without errors
Interval	0.0 - 0.1	0.1 - 0.2	0.2 - 0.3	0.3 - 0.4	0.4 - 0.5	0.5 - 0.6	0.6 - 0.7	0.7 - 0.8	0.8 - 0.9	0.9 - 1.0
pCC	0	0	0	0	0	0	0	0	0.0001	0.9999
pCD	0.1899	0.1863	0.1756	0.158	0.1282	0.0908	0.049	0.0178	0.0044	0.0001
pDC	0.0183441	0.0425157	0.0674931	0.0958343	0.0999272	0.125267	0.127207	0.13079	0.149024	0.143598
pDD	0.0366532	0.0886965	0.113468	0.127994	0.127524	0.127314	0.108468	0.105716	0.0927053	0.0714613
Figure 4d: Distribution of conditional cooperation probabilities with errors
Interval	0.0 - 0.1	0.1 - 0.2	0.2 - 0.3	0.3 - 0.4	0.4 - 0.5	0.5 - 0.6	0.6 - 0.7	0.7 - 0.8	0.8 - 0.9	0.9 - 1.0
pCC	0	0	0	0	0	0	0	6.25164e-07	8.03906e-05	0.999919
pCD	0.279811	0.240354	0.19607	0.152556	0.085264	0.0368756	0.00796099	0.00099725	7.86416e-05	3.26772e-05
pDC	7.19434e-08	2.85516e-05	0.000319736	0.00162717	0.00480653	0.0173479	0.0481676	0.13989	0.295878	0.491934
pDD	3.17494e-05	0.000946937	0.00812615	0.0369648	0.101245	0.18416	0.216609	0.195549	0.144602	0.111766

## Sheet: Figure 5
Figure 5a: Dependence of cooperation on parameters in game without errors
Benefit	1	1.4	1.8	2.2	2.6	3	3.4	3.8	4.2	4.6	5
Cooperation rate Simultaneous game	0.0324235	0.0926071	0.233111	0.487403	0.698503	0.835941	0.899531	0.933647	0.950055	0.961693	0.969704
Cooperation rate alternating game	0.0339204	0.0947956	0.218107	0.438426	0.667297	0.808935	0.880497	0.923009	0.945375	0.959851	0.967211
Population size	1	2	4	8	16	32	64	128	256	512	1024
Cooperation rate Simultaneous game	0.499949	0.396506	0.373179	0.356751	0.416394	0.577234	0.75919	0.867052	0.934839	0.973995	0.980606
Cooperation rate alternating game	0.499993	0.393131	0.369661	0.354419	0.419461	0.57714	0.741547	0.837244	0.895878	0.939593	0.967705
Selection strength	0.001	0.00215443	0.00464159	0.01	0.0215443	0.0464159	0.1	0.215443	0.464159	1	2.15443	4.64159	10	21.5443	46.4159
Cooperation rate Simultaneous game	0.49853	0.496566	0.492491	0.48353	0.465476	0.437488	0.438623	0.533755	0.698736	0.826517	0.918666	0.959464	0.979288	0.982114	0.988977
Cooperation rate alternating game	0.498318	0.496177	0.491683	0.482022	0.463589	0.436284	0.444644	0.548547	0.69025	0.819486	0.892471	0.933062	0.960433	0.959413	0.983887
Mutation rate	0.001	0.00215443	0.00464159	0.01	0.0215443	0.0464159	0.1	0.215443	0.464159	1
Cooperation rate Simultaneous game	0.84121	0.845768	0.836624	0.831819	0.792859	0.674095	0.500039	0.450647	0.485186	0.500018
Cooperation rate alternating game	0.832005	0.831448	0.844315	0.833997	0.782064	0.635745	0.487089	0.45201	0.485269	0.500023
Figure 5b: Dependence of cooperation on parameters in game with errors
Benefit	1	1.4	1.8	2.2	2.6	3	3.4	3.8	4.2	4.6	5
Cooperation rate Simultaneous game	0.055412	0.0714607	0.115164	0.241347	0.525825	0.767644	0.873534	0.902294	0.910051	0.917883	0.921198
Cooperation rate alternating game	0.0568563	0.0782564	0.126306	0.22155	0.411968	0.586721	0.715229	0.794465	0.836112	0.865497	0.890886
Population size	1	2	4	8	16	32	64	128	256	512	1024
Cooperation rate Simultaneous game	0.500018	0.406846	0.379321	0.341891	0.324181	0.391966	0.596318	0.857301	0.908236	0.927934	0.922171
Cooperation rate alternating game	0.49996	0.404046	0.376984	0.342301	0.33293	0.394661	0.5063	0.626231	0.716935	0.816753	0.829204
Selection strength	0.001	0.00215443	0.00464159	0.01	0.0215443	0.0464159	0.1	0.215443	0.464159	1	2.15443	4.64159	10	21.5443	46.4159
Cooperation rate Simultaneous game	0.497706	0.495647	0.491295	0.481981	0.4627	0.426559	0.381496	0.38348	0.510701	0.790878	0.904607	0.929238	0.931794	0.931412	0.934105
Cooperation rate alternating game	0.49795	0.495779	0.491212	0.481588	0.461988	0.427155	0.386655	0.396239	0.478349	0.597943	0.691093	0.760547	0.840588	0.791406	0.815084
Mutation rate	0.001	0.00215443	0.00464159	0.01	0.0215443	0.0464159	0.1	0.215443	0.464159	1
Cooperation rate Simultaneous game	0.777875	0.7865	0.743517	0.700536	0.562596	0.339056	0.363821	0.455742	0.486534	0.500005
Cooperation rate alternating game	0.616009	0.626965	0.629688	0.591665	0.480997	0.306975	0.371054	0.456769	0.486765	0.50001

## Sheet: Figure 6
Figure 6a: Average trajectory over time for discounted game
Time variable		1	100	200	300	400	500	600	700	800	900	1000	1100	1200	1300	1400	1500	1600	1700	1800	1900	2000	2100	2200	2300	2400	2500	2600	2700	2800	2900	3000	3100	3200	3300	3400	3500	3600	3700	3800	3900	4000	4100	4200	4300	4400	4500	4600	4700
Simultaneous game		0.02	0.0335079	0.0403592	0.0432256	0.0485305	0.0520315	0.055117	0.0618038	0.06019	0.0693972	0.0682452	0.069015	0.0650986	0.0660869	0.0748235	0.077923	0.0787762	0.0772739	0.0837183	0.0897269	0.0924896	0.107314	0.109559	0.114098	0.123731	0.127811	0.127722	0.13151	0.128746	0.134474	0.126913	0.138896	0.134034	0.132894	0.130754	0.145867	0.151291	0.149989	0.161889	0.16557	0.169465	0.17198	0.1736	0.194754	0.203666	0.204916	0.191419	0.200097
Alternating game		0.02	0.0320813	0.0365424	0.0377403	0.0444429	0.056854	0.0554929	0.0582637	0.0604148	0.0661673	0.0638458	0.0737277	0.0775255	0.0842563	0.0899793	0.0908811	0.0961321	0.1065	0.118854	0.115528	0.120657	0.133427	0.141964	0.152987	0.168909	0.171685	0.182336	0.181696	0.186647	0.188887	0.186408	0.191261	0.193459	0.196241	0.201899	0.208395	0.219087	0.224963	0.233252	0.245679	0.256493	0.263021	0.268628	0.272699	0.287094	0.291234	0.297878	0.307692
Figure 6b: Conditional cooperation probabilities discounted game
Cooperation probability		p0	p0C	p0D	pCC	pCD	pDC	pDD
Simultaneous game		0.601277			0.992355	0.106208	0.163968	0.764739
Alternating game		0.443289	0.579414	0.51179	0.987407	0.193098	0.799327	0.575137
Figure 6c: Impact game length
Number of rounds		1	1.58489	2.51189	3.98107	6.30957	10	15.8489	25.1189	39.8107	63.0957	100
Simultaneous game		0.029968	0.0621939	0.0996886	0.300688	0.497738	0.580134	0.656694	0.718638	0.737603	0.740189	0.779045
Alternating game		0.0727508	0.131395	0.229006	0.319175	0.389106	0.44591	0.493756	0.520835	0.550731	0.564418	0.570202
Figure 6d: Average trajectory over time for games with irregular alternation patterns
Time variable		1	100	200	300	400	500	600	700	800	900	1000	1100	1200	1300	1400	1500	1600	1700	1800	1900	2000	2100	2200	2300	2400	2500	2600	2700	2800	2900	3000	3100	3200	3300	3400	3500	3600	3700	3800	3900	4000	4100	4200	4300	4400	4500	4600	4700
Random alternation		0.0199988	0.0245033	0.0329571	0.0350062	0.0419164	0.0576796	0.0706117	0.0743343	0.0801369	0.0888829	0.0955367	0.103255	0.105211	0.119946	0.139321	0.137335	0.14198	0.128871	0.129105	0.135282	0.146889	0.153482	0.165395	0.172305	0.179467	0.174472	0.180804	0.181162	0.188668	0.184656	0.192461	0.209996	0.223582	0.231684	0.228274	0.235155	0.244746	0.255223	0.254169	0.281075	0.283133	0.283457	0.289757	0.292383	0.289492	0.30764	0.292601	0.290401
Strict alternation		0.0199994	0.0310853	0.0449027	0.0667518	0.0825201	0.104776	0.106226	0.123452	0.118298	0.124157	0.136939	0.149335	0.16458	0.177178	0.197505	0.205061	0.214616	0.215799	0.231504	0.24543	0.23992	0.253659	0.258264	0.26952	0.265335	0.278433	0.286485	0.299584	0.308479	0.326659	0.3258	0.337225	0.333038	0.34079	0.348588	0.34271	0.33429	0.322064	0.338281	0.348659	0.354078	0.358001	0.376374	0.373205	0.376664	0.397363	0.40707	0.41227
Figure 6e: Conditional cooperation probabilities in games with irregular alternation patterns
Cooperation probability		pCC	pCD	pDC	pDD		Number of mutants resisted
Strictly alternating		0.988244	0.219813	0.762101	0.574014		1672.52
Randomly alternating		0.986125	0.239211	0.738097	0.56267		960.032
Figure 6f: Impact switching probability
Switching probability		0	0.1	0.2	0.3	0.4	0.5	0.6	0.7	0.8	0.9	1
Cooperation rate		0.0347355	0.282726	0.317138	0.353499	0.392739	0.437152	0.465156	0.504406	0.527344	0.560701	0.588276
Figure 6i: Conditional cooperation probabilities in spatial games
Cooperation probability		pCC	pCD	pDC	pDD
Strictly alternating		0.996372	0.0665254	0.0510434	0.749739
Randomly alternating		0.996922	0.321825	0.928975	0.636249
[truncated: 5,000 more columns]
